# Supplementary material for: The Social Lives of Free-Ranging Cats
Source: Animals (Basel). 2022 Jan 5;12(1):126. doi: 10.3390/ani12010126 (PMC8749887; doi:10.3390/ani12010126)
Supplement: Supplementary file 1 [file animals-12-00126-s001.zip]

Archive with 1 entries (1 files):
- animals-1465205-supplementary.pdf
